# Supplementary material for: A Small Molecule Antagonist of CX3CR1 (KAND567) Inhibited the Tumor Growth-Promoting Effect of Monocytes in Chronic Lymphocytic Leukemia (CLL)
Source: Cancers (Basel). 2024 Nov 13;16(22):3821. doi: 10.3390/cancers16223821 (PMC11592364; doi:10.3390/cancers16223821)
Supplement: Supplementary file 1 [file cancers-16-03821-s001.zip]

Archive with 1 entries (1 files):
- cancers-3244349-supplementary.pdf
